# Supplementary material for: Proteome Analysis of Date Palm (Phoenix dactylifera L.) under Severe Drought and Salt Stress
Source: Int J Genomics. 2016 Oct 20;2016:7840759. doi: 10.1155/2016/7840759 (PMC5093262; doi:10.1155/2016/7840759)
Supplement: Supplementary file 1 — MS analysis of the significantly changed spots and their behavior in other studied stresses. [file 7840759.f1.xls]

## Sheet: MS
MS results
2015-12-01
after manual spot check									protein name in grey: low quality results - only 1 peptide found or protein score below 100
	NaCl / control		PEG/control		Irrigation/Control		MS file	NCBINr database/Green plants
Master No.	T-test	Av. Ratio	T-test	Av. Ratio	T-test	Av. Ratio		accession number	protein name	Mw	pI	protein score	Number of found peptides	sequence coverage [%]
65	0.0082	2.17	0.37	1.2	0.084	1.9	S151217_001		no protein hit
67	0.02	2.24	0.79	1.03	0.13	1.65	S151217_002		no protein hit
69	0.025	2.44	0.82	-1.11	0.31	1.58	S151217_003	gi|672128283	PREDICTED: LOW QUALITY PROTEIN: uncharacterized protein LOC103705614 [Phoenix dactylifera]	158.2	6.9	52	1	0
299	0.025	2.4	0.5	-1.32		2.6	S151217_004		no protein hit
323	0.011	2.41	0.44	1.2	0.15	1.74	S151217_005	gi|16221	chaperonin hsp60 [Arabidopsis thaliana]	61.7	5.7	62	1	2
337	0.047	2.16	0.65	-1.35	0.54	1.62	S151217_006	gi|292559496	ATP synthase CF1 alpha chain [Phoenix dactylifera]	56.2	5.3	379	4	16
345	0.075	1.91	0.39	-1.57	0.89	1.56	S151220_001		no protein hit
348	0.019	3.32	0.64	1.06	0.37	1.65	S151217_007	gi|672185798	PREDICTED: chaperonin CPN60-2, mitochondrial-like [Phoenix dactylifera]	66.6	6.3	101	1	3
349	0.054	2.6	0.63	-2.07	0.79	1.94	S151220_002	gi|292559496	ATP synthase CF1 alpha chain [Phoenix dactylifera]	56.2	5.3	556	4	23
373	0.0011	2	0.44	-1.11	0.28	1.72	S151217_008		no protein hit
383	0.0043	2.42	0.46	1.36	0.31	1.36	S151217_009	gi|923667162	PREDICTED: serine acetyltransferase 1, chloroplastic-like [Brassica napus]	35	5.9	63	1	4
402	0.034	2.47	0.83	-1.16	0.73	1.11	S151217_010	gi|672111283	PREDICTED: beta-glucosidase 12-like [Phoenix dactylifera]	62	5.2	79	2	3
403	0.02	2.71	0.77	1.14	0.63	1.18	S151217_011	gi|292559496	ATP synthase CF1 alpha chain [Phoenix dactylifera]	56.2	5.3	254	6	14
485	0.03	2.14	0.69	1.12	0.087	2.1	S151217_012	gi|672183043	PREDICTED: ATP synthase subunit beta, mitochondrial-like [Phoenix dactylifera]	59.3	5.8	626	12	30
497	0.0053	2.25	0.9	-1.02	0.059	2.09	S151217_013	gi|3850904	ATP synthase beta subunit [Toronia toru]	52.8	5.1	247	6	16
529		8.29	0.05	-3.57		-2.5	S151217_014	gi|532004	ribulose 1,5-bisphosphate carboxylase, partial (chloroplast) [Ginalloa arnottiana]	52.3	6.1	196	4	6
551	0.22	2.43	0.074	-1.98	0.96	2.71	S151220_003	gi|311014	ribulose 1,5-bisphosphate carboxylase, partial (chloroplast) [Vellozia sp. SEL 85-19]	52.2	6.1	153	4	8
731	0.019	2.25	0.59	-1.18	0.093	1.79	S151217_015	gi|923667162	PREDICTED: serine acetyltransferase 1, chloroplastic-like [Brassica napus]	35	4	71	1	5.9
788	0.016	1.94	0.76	1.11	0.92	1.2	S151220_004	gi|672162812	PREDICTED: monodehydroascorbate reductase-like [Phoenix dactylifera]	46.7	6.5	59	1	3
967		-2.33	0.026	-2.6	0.26	-1.7	S151217_016	gi|255538634	cytochrome P450, putative [Ricinus communis]	71.4	6.6	53	1	1
988	0.047	-2.52	0.061	-1.72	0.36	-1.31	S151217_017	gi|672126439	PREDICTED: glyceraldehyde-3-phosphate dehydrogenase B, chloroplastic [Phoenix dactylifera]	48.6	7.6	171	4	11
1021	0.91	-1	0.04	-2.28	0.9	-1.04	S151217_018		no protein hit
1119	0.011	-2.1	0.19	-1.21	0.0031	-2.72	S151217_019	gi|672124328	PREDICTED: ribulose bisphosphate carboxylase/oxygenase activase 2, chloroplastic isoform X1 [Phoenix dactylifera]	52.2	5.5	640	13	40
1126	0.037	-2.65	0.63	-1.2	0.031	-2.23	S151217_020	gi|672124328	PREDICTED: ribulose bisphosphate carboxylase/oxygenase activase 2, chloroplastic isoform X1 [Phoenix dactylifera]	52.2	5.5	117	3	10
1270	0.44	-1.21	0.093	-1.58	0.011	-2.22	S151217_021		no protein hit
1338	0.06	-1.39	0.25	1.15	0.0086	-2.04	S151217_022		no protein hit
1417	0.015	-2.1	0.49	-1.23	0.077	-1.7	S151217_023		no protein hit
1427	0.0033	-2.61	0.00043	-2.4	0.025	-2.29	S151217_024	gi|292559496	ATP synthase CF1 alpha chain [Phoenix dactylifera]	56.2	5.3	310	6	14
1433	0.026	-2.28	0.1	-1.45	0.12	-1.59	S151217_025		no protein hit
1471	0.61	-1.1	0.45	-1.16	0.023	-2.01	S151217_026		no protein hit
1483	0.068	2.02	0.84	-1.03	0.71	-1.04	S151220_005	gi|209417489	ribulose-biphosphate carboxylase [Lasia spinosa]	51.8	6.1	243	6	12
1484	0.052	2.11	0.87	1.03	0.83	1.12	S151220_006		no protein hit
1485	0.038	2.37	0.88	1.07	0.71	1.11	S151217_027	gi|3152721	ribulose 1,5-bisphosphate carboxylase	53.6	6.3	373	8	13
1520	0.69	-1.06	0.74	1.06	0.007	-2.03			no MS result
1711	0.067	1.79	0.36	1.22	0.94	-1	S151220_007		no protein hit
2070	0.16	-1.51	0.93	1.06	0.033	-2.59	S151217_028	gi|672179162	PREDICTED: oxygen-evolving enhancer protein 2, chloroplastic-like [Phoenix dactylifera]	27.8	7.7	112	3	12
2117	0.0055	-2.12	0.1	-1.26	0.014	-1.67	S151217_029	gi|12005031	ribulose-1,5-bisphosphate carboxylase/oxygenase large subunit [Andreaea rothii]	48.7	6.2	131	3	6
2177	0.23	-1.52	0.034	-1.99	0.024	-2.42	S151217_030	gi|255562886	glucose-methanol-choline (gmc) oxidoreductase, putative [Ricinus communis]	59.6	6.1	72	1	1
2201	0.058	-2.06	0.044	-2.34	0.062	-1.53	S151217_031	gi|672179162	PREDICTED: oxygen-evolving enhancer protein 2, chloroplastic-like [Phoenix dactylifera]	27.8	7.7	96	3	16
2202	0.03	-2.17	0.2	-1.23	0.022	-1.7	S151217_032	gi|297167021	ribulose-1,5-bisphosphate carboxylase/oxygenase large subunit [Pimelea longiflora subsp. eyrei]	23.2	6.2	89	2	9
2222	0.57	-1.08	0.9	1.02	0.0067	-2.1	S151217_033	gi|58081486	ribulose-1,5-bisphosphate carboxylase/oxygenase large subunit [Lunularia cruciata]	50	6.8	111	3	8
2267	0.0071	-2.09	0.009	-1.82	0.2	-1.43	S151217_034	gi|672139384	PREDICTED: ATP synthase subunit d, mitochondrial [Phoenix dactylifera]	19.8	5.4	52	2	12
2278	0.061	-2.28	0.056	-1.86	0.14	-1.7	S151220_008		no protein hit
2440		1.07	0.048	2.31	0.67	1.31	S151217_035	gi|3152721	ribulose-1,5-bisphosphate carboxylase/oxygenase large subunit [Zantedeschia aethiopica]	53.6	6.3	148	3	6
2497	0.028	-2.14	0.24	-1.36	0.035	-1.85	S151217_036	gi|327133593	ribulose-1,5-bisphosphate carboxylase/oxygenase large subunit, partial (chloroplast) [Eucalyptus stoatei]	6	4.8	137	2	62
2526	0.027	-2.35	0.33	-1.41	0.0073	-3.11	S151217_037	gi|11478	ribulose-1,5-bisphosphate-carboxylase [Euonymus bungeanus]	6.3	4.8	113	2	33
2553	0.74	1.17	0.23	-1.39	0.032	-2.09	S151217_038		no protein hit
2566	0.04	-1.95	0.022	-1.98	0.0044	-2.63	S151217_039	gi|672182956	PREDICTED: elongation factor TuA, chloroplastic-like [Phoenix dactylifera]	52.1	6.4	86	2	4
2568	0.062	-1.54	0.3	-1.29	0.0074	-2.49	S151217_040	gi|209417447	ribulose-biphosphate carboxylase [Lysichiton americanus]	51.7	6.1	86	2	4
2569	0.0075	-2.04	0.046	-1.46	0.0047	-1.98	S151217_041		no protein hit
2583	0.0074	-1.94	0.35	-1.13	0.031	-1.83	S151220_015	gi|1224079	ribulose-1,5-bisphosphate carboxylase/oxygenase, partial (chloroplast) [Eriophorum viridicarinatum]	50.4	6.8	306	5	8
2585	0.00026	-1.82	0.46	-1.08	0.075	-1.5	S151220_016	gi|3152721	ribulose-1,5-bisphosphate carboxylase/oxygenase large subunit [Zantedeschia aethiopica]	53.6	6.3	162	3	6
2589	0.023	-2.27	0.2	-1.37	0.0049	-2.45	S151217_042	gi|817992413	ribulose-1,5-bisphosphate carboxylase/oxygenase large subunit, partial (plastid) [Torilis japonica]	52.2	6.1	128	3	7
2602	0.58	1.22	0.0078	2.5	0.061	1.44			no MS result
2620	0.014	-2.74	0.022	-1.95	0.0043	-2.55	S151217_043	gi|144926145	ribulose-1,5-bisphosphate carboxylase/oxygenase large subunit [Villarsia albiflora]	51.9	6.3	133	3	4
2636	0.028	-2.28	0.74	-1.09	0.32	-1.34	S151220_010	gi|356525742	PREDICTED: phosphoglycerate kinase, cytosolic [Glycine max]	50.2	7.8	125	3	7
2655	0.022	-2.34	0.18	-1.46	0.37	-1.29	S151220_009	gi|225449078	PREDICTED: chlorophyll a-b binding protein 6, chloroplastic [Vitis vinifera]	26.5	5.8	103	2	9
2668	0.022	-2.13	0.015	-1.61	0.028	-1.71	S151220_011	gi|672162172	PREDICTED: oxygen-evolving enhancer protein 1, chloroplastic [Phoenix dactylifera]	35.6	6.1	126	3	15
2673	0.48	1.63	0.028	2.03	0.12	1.74	S151220_012	gi|672186229	PREDICTED: transketolase, chloroplastic [Phoenix dactylifera]	81.1	6.4	113	3	5
2680	0.14	-1.75	0.93	1.02	0.035	-2.25	S151220_013	gi|3152721	ribulose-1,5-bisphosphate carboxylase/oxygenase large subunit [Zantedeschia aethiopica]	53.6	6.3	270	5	10
2695	0.15	-1.36	0.98	1.06	0.021	-2.36	S151220_014	gi|11478	ribulose-1,5-bisphosphate-carboxylase [Euonymus bungeanus]	6.3	4.8	96	2	33
2696	0.035	-2.3	0.2	-1.42	0.041	-2.18	S151217_044	gi|39843377	ribulose-1,5-bisphosphate carboxylase/oxygenase large subunit, partial (chloroplast) [Ulva lactuca]	49.5	6.1	90	2	4
2719	0.072	-2.38	0.48	-1.36	0.16	-2.01	S151220_017	gi|602181045	ribulose-1,5-bisphosphate carboxylase/oxygenase large subunit, partial (chloroplast) [Coccothrinax barbadensis]	15.8	5	107	3	22
2720	0.039	-3.49	0.24	-1.91	0.059	-2.81	S151220_018	gi|18477564	ribulose-1,5-biphosphate-carboxylase [Moraea fugax]	49.6	6.3	128	3	8
2790	0.08	-1.84	0.025	-2.38	0.25	-1.61	S151220_019	gi|923667162	PREDICTED: serine acetyltransferase 1, chloroplastic-like [Brassica napus]	35	5.9	56	1	4
2808	0.03	-2.62	0.32	-1.35	0.23	-1.67	S151220_020		no MS result
